# Supplementary material for: A HGF Mutation in the Familial Case of Primary Lymphedema: A Report
Source: Int J Mol Sci. 2024 May 17;25(10):5464. doi: 10.3390/ijms25105464 (PMC11122351; doi:10.3390/ijms25105464)
Supplement: Supplementary file 1 [file ijms-25-05464-s001.zip]

Archive with 1 entries (1 files):
- ijms-2980372-supplementary.pdf
